# Supplementary material for: Er3+-Ions-Doped Multiscale Nanoprobes for Fluorescence Imaging in Cellular and Living Mice
Source: Nanomaterials (Basel). 2021 Oct 12;11(10):2676. doi: 10.3390/nano11102676 (PMC8539509; doi:10.3390/nano11102676)
Supplement: Supplementary file 1 [file nanomaterials-11-02676-s001.zip]

Archive with 1 entries (1 files):
- nanomaterials-1371623-supplementary.pdf
